# Supplementary material for: Cordycepin, a metabolite of Cordyceps militaris, reduces immune-related gene expression in insects
Source: J Invertebr Pathol. 2020 Nov;177:107480. doi: 10.1016/j.jip.2020.107480 (PMC7768946; doi:10.1016/j.jip.2020.107480)
Supplement: Supplementary data 1 [file mmc1.xlsx]

## Sheet: Supplementary Table 1
Supplementary Table 1- Strains of entomopathogenic fungi used in the study
Species	Strain accession number	Host of origin	Country	Note
Beauveria bassiana	433.99	Bemisia sp. (Hemiptera: Aleyrodidae)	USA	Active ingredient in ‘BotaniGard’ (LAM International, 117 South Parkmont, Butte, MT 59701 USA)
Cordyceps militaris	ARSEF * 11703	Lepidoptera, unknown species	China	-
*USDA ARS collection of entomopathogenic fungal cultures,
U.S. Department of Agriculture, ARS Emerging Pests and Pathogens Research Unit
USDA, ARS, RW Holley Center, 538 Tower Road, Ithaca, NY 14853 USA
https://data.nal.usda.gov/dataset/ars-collection-entomopathogenic-fungal-cultures-arsef

## Sheet: Supplementary Table 2
Supplementary Table 2- Cox regression analysis for G. mellonella (N=30) treated with a combinations of B. bassiana or C. militaris with / without cordycepin. Control insects were treated with either 0.01% Triton X-100 where no fungi was applied or DMSO where no cordycepin was applied.
Species	EPF concentration (conidia per insect)	Cordycepin concentration (mg/ml)	% mortality (6dpi)	% mortality (11 dpi)	Factors	MST (95% CI)		HR (95% CI)	Z (HR)	P (HR)	df	n
					Rep			0.83 (0.69-1.01)	3.64	0.056	1	2
					Treatment				195.54	<0.001	9	10
Control	0	0	0	3.3		-	a					30
Control	0	3	0	13.3		-	a	3.90 (0.44-34.93)	1.48	0.223	1	30
Beauveria bassiana	10	0	0	93.3		8 (7.58-8.42)	b	74.46 (10.07-550.41)	17.83	<0.001	1	30
Beauveria bassiana	100	0	46.7	100		7 (6.53-7.48)	c	294.27 (39.15-2211.71)	30.51	<0.001	1	30
Cordyceps militaris	10	0	0	36.7		-	d	11.79 (1.52-91.36)	5.58	0.018	1	30
Cordyceps militaris	100	0	0	60		10 (8.22-11.79)	e	23.86 (3.18-178.90)	9.53	0.002	1	30
Beauveria bassiana	10	3	26.7	100		7 (6.83-7.17)	c	325.82 (43.11-2466.70)	31.44	<0.001	1	30
Beauveria bassiana	100	3	80	100		6 (5.76-6.24)	f	804.07 (105.03-6155.76)	41.49	<0.001	1	30
Cordyceps militaris	10	3	0	80		9 (7.66-10.34)	b	45.84 (6.19-339.49)	14.02	<0.001	1	30
Cordyceps militaris	100	3	0	100		9 (8.79-9.22)	b	72.65(9.81-538.19)	17.59	<0.001	1	30
The Hazard ratios (HR) indicate the relative average daily risk of death compared to the sham injected control. The median survival time (MST) gives the proportional cumulative survival of 50% of the populations. MST values followed by different lower case letters within the column are significantly different (log rank χ2 ≥ 3.841, P < 0.05).
a dpi= days post inoculation
b MST=Median survival time, given in days
c HR= Hazard radio, compared to 0.01% Triton X-100 treated control
